# Supplementary material for: Antidiabetic Effects of Ecklonia cava and Dieckol via DPP-IV Inhibition and Glucose Transport Regulation
Source: Mar Drugs. 2026 May 12;24(5):174. doi: 10.3390/md24050174 (PMC13209096; doi:10.3390/md24050174)
Supplement: Supplementary file 1 [file marinedrugs-24-00174-s001.zip]

Archive with 1 entries (1 files):
- marinedrugs-4267907-supplementary.pdf
